# Supplementary material for: Genetic Structuring of One of the Main Vectors of Sylvatic Yellow Fever: Haemagogus (Conopostegus) leucocelaenus (Diptera: Culicidae)
Source: Genes (Basel). 2023 Aug 24;14(9):1671. doi: 10.3390/genes14091671 (PMC10531017; doi:10.3390/genes14091671)
Supplement: Supplementary file 1 [file genes-14-01671-s001.zip]

Archive with 1 entries (1 files):
- genes-2537643-supplementary.pdf
